# Supplementary material for: Whole Transcriptome Sequencing Reveals miRNAs and ceRNA Networks in Duck Abdominal Fat Deposition
Source: Animals (Basel). 2025 Feb 11;15(4):506. doi: 10.3390/ani15040506 (PMC11852153; doi:10.3390/ani15040506)
Supplement: Supplementary file 1 [file animals-15-00506-s001.zip]

Archive with 6 entries (6 files):
- Supplementary Figure S1.png
- Supplementary Figure S2.png
- Supplementary Figure S3.png
- Supplementary Figure S4.png
- Supplementary Table S1.xlsx
- Supplementary Table S2.xlsx
