# Supplementary material for: Whole Transcriptome Sequencing Reveals miRNAs and ceRNA Networks in Duck Abdominal Fat Deposition
Source: Animals (Basel). 2025 Feb 11;15(4):506. doi: 10.3390/ani15040506 (PMC11852153; doi:10.3390/ani15040506)
Supplement: Supplementary file 1 [file animals-15-00506-s001.zip › Supplementary Table S1.xlsx]

## Sheet: all_level2
GO ID (level1)	GO Term (level1)	GO ID (level2)	GO Term (level2)	Gene Number(429)	Gene List(429)
GO:0003674	Molecular Function	GO:0000988	transcription factor activity, protein binding	7	XM_027444562.1(ARNT),XM_027446426.1(Tcf4),XM_027455074.1(BEND6),XM_027463938.1(TFDP2),XM_027464257.1(SKIL),XM_027470682.1(Nacc2),XM_027472907.1(Cbfa2t2)
GO:0003674	Molecular Function	GO:0001071	nucleic acid binding transcription factor activity	21	XM_013092639.3(PLAG1),XM_021273244.2(RCOR1),XM_021273355.2(SOX6),XM_021274732.2(NFIA),XM_021277344.2(ARNT2),XM_021278168.2(FOXN3),XM_027444562.1(ARNT),XM_027446426.1(Tcf4),XM_027450246.1(MYC),XM_027450374.1(CSRNP1),XM_027453731.1(Esrrg),XM_027454744.1(FOXO3),XM_027461189.1(Gli2),XM_027461192.1(Gli2),XM_027461193.1(Gli2),XM_027461700.1(Nrf1),XM_027463938.1(TFDP2),XM_027467276.1(MITF),XM_027467278.…
GO:0003674	Molecular Function	GO:0003824	catalytic activity	83	NM_001310370.1(LCAT),XM_005012209.4(CYP2D20),XM_005013450.4(ENTPD1),XM_005013981.4(NT5C3A),XM_005019169.4(Plcb2),XM_005019265.4(SOD3),XM_005019678.4(St14),XM_005019679.4(St14),XM_005023622.4(CP),XM_005024797.3(PRSS35),XM_005027086.4(ENTPD3),XM_005027332.4(CAMKK1),XM_005027512.4(EHMT1),XM_005027513.4(EHMT1),XM_005027768.3(PRSS23),XM_005027771.4(PRSS23),XM_005029782.4(DGKD),XM_005029783.4(DGKD),XM_…
GO:0003674	Molecular Function	GO:0004871	signal transducer activity	11	XM_005009311.4(Adra1b),XM_005031177.4(AGTR2),XM_013097143.3(NTRK3),XM_027444562.1(ARNT),XM_027445536.1(GPR182),XM_027450618.1(GPR158),XM_027450619.1(Gpr158),XM_027453731.1(Esrrg),XM_027454380.1(OPRM1),XM_027468301.1(AGTR1),XM_027468302.1(AGTR1)
GO:0003674	Molecular Function	GO:0005198	structural molecule activity	2	XM_027466792.1(FBN1),XM_027471168.1(Col5a1)
GO:0003674	Molecular Function	GO:0005215	transporter activity	10	XM_027445319.1(GJC1),XM_027449119.1(KCNJ6),XM_027449120.1(KCNJ6),XM_027449731.1(SCNN1A),XM_027451086.1(Slc4a7),XM_027454380.1(OPRM1),XM_027462083.1(Slc15a2),XM_027462084.1(Slc15a2),XM_027464863.1(ATP11C),XM_027467061.1(SLC6A2)
GO:0003674	Molecular Function	GO:0005488	binding	150	NM_001310370.1(LCAT),XM_005008887.4(Tab2),XM_005009311.4(Adra1b),XM_005012176.4(APOLD1),XM_005012209.4(CYP2D20),XM_005013981.4(NT5C3A),XM_005014703.4(ZNF827),XM_005019169.4(Plcb2),XM_005019265.4(SOD3),XM_005020961.4(SFRP2),XM_005022359.4(TNC),XM_005023622.4(CP),XM_005025066.4(KITLG),XM_005027332.4(CAMKK1),XM_005027512.4(EHMT1),XM_005027513.4(EHMT1),XM_005027522.4(tor4a-a),XM_005029782.4(DGKD),XM_…
GO:0003674	Molecular Function	GO:0016209	antioxidant activity	2	XM_005019265.4(SOD3),XM_013099268.3(SOD3)
GO:0003674	Molecular Function	GO:0045182	translation regulator activity	1	XM_021268226.2(Cpeb3)
GO:0003674	Molecular Function	GO:0060089	molecular transducer activity	17	XM_005009311.4(Adra1b),XM_005019169.4(Plcb2),XM_005031177.4(AGTR2),XM_013097143.3(NTRK3),XM_021276641.2(PLXNB1),XM_021277344.2(ARNT2),XM_027444562.1(ARNT),XM_027445536.1(GPR182),XM_027449119.1(KCNJ6),XM_027449120.1(KCNJ6),XM_027450618.1(GPR158),XM_027450619.1(Gpr158),XM_027453731.1(Esrrg),XM_027454380.1(OPRM1),XM_027465452.1(AMOT),XM_027468301.1(AGTR1),XM_027468302.1(AGTR1)
GO:0003674	Molecular Function	GO:0098772	molecular function regulator	6	XM_005020961.4(SFRP2),XM_005021459.4(PPP4R4),XM_027451290.1(IGFBP3),XM_027453592.1(NRXN1),XM_027457854.1(GREM1),XM_027470773.1(DAB2IP)
GO:0005575	Cellular Component	GO:0005576	extracellular region	19	NM_001310370.1(LCAT),XM_005019265.4(SOD3),XM_005020961.4(SFRP2),XM_005022359.4(TNC),XM_005023622.4(CP),XM_005025066.4(KITLG),XM_013099268.3(SOD3),XM_021277786.2(Cib2),XM_027443166.1(Vwa1),XM_027446166.1(VCAN),XM_027451290.1(IGFBP3),XM_027456456.1(CPE),XM_027457854.1(GREM1),XM_027458937.1(NAV2),XM_027466792.1(FBN1),XM_027467202.1(WNT5B),XM_027468290.1(STC2),XM_027471168.1(Col5a1),XM_027471772.1(CP…
GO:0005575	Cellular Component	GO:0005623	cell	156	XM_005009311.4(Adra1b),XM_005013981.4(NT5C3A),XM_005019169.4(Plcb2),XM_005019265.4(SOD3),XM_005021459.4(PPP4R4),XM_005023622.4(CP),XM_005024797.3(PRSS35),XM_005025983.4(CCDC51),XM_005027512.4(EHMT1),XM_005027513.4(EHMT1),XM_005027768.3(PRSS23),XM_005027771.4(PRSS23),XM_005029782.4(DGKD),XM_005029783.4(DGKD),XM_013092100.3(Csnk1d),XM_013095523.3(Acsl4),XM_013095709.3(HIVEP3),XM_013095710.3(HIVEP3)…
GO:0005575	Cellular Component	GO:0009295	nucleoid	1	XM_027471655.1(POLG2)
GO:0005575	Cellular Component	GO:0016020	membrane	86	XM_005009311.4(Adra1b),XM_005019678.4(St14),XM_005019679.4(St14),XM_005023622.4(CP),XM_005025066.4(KITLG),XM_005025596.4(CDH22),XM_005026017.4(INSIG1),XM_005027512.4(EHMT1),XM_005027513.4(EHMT1),XM_005029782.4(DGKD),XM_005029783.4(DGKD),XM_005031177.4(AGTR2),XM_013092100.3(Csnk1d),XM_013097143.3(NTRK3),XM_013099875.3(Sgms2),XM_013104159.3(DNAJB4),XM_013108868.3(Ppp1r13b),XM_013109679.2(NCAM1),XM_…
GO:0005575	Cellular Component	GO:0030054	cell junction	11	XM_005022359.4(TNC),XM_013109679.2(NCAM1),XM_021277786.2(Cib2),XM_027444816.1(NFASC),XM_027445319.1(GJC1),XM_027458265.1(PTPRJ),XM_027458270.1(PTPRJ),XM_027459324.1(FLRT2),XM_027459514.1(Snap23),XM_027465452.1(AMOT),XM_027468310.1(PCDH12)
GO:0005575	Cellular Component	GO:0031012	extracellular matrix	6	XM_005022359.4(TNC),XM_027443166.1(Vwa1),XM_027458937.1(NAV2),XM_027466792.1(FBN1),XM_027467202.1(WNT5B),XM_027471168.1(Col5a1)
GO:0005575	Cellular Component	GO:0031974	membrane-enclosed lumen	17	XM_021276662.2(ZNF217),XM_027450246.1(MYC),XM_027451276.1(ATXN1),XM_027451277.1(ATXN1),XM_027453844.1(AKT3),XM_027454815.1(FBXL4),XM_027454980.1(MYO6),XM_027459449.1(ZBTB1),XM_027461189.1(Gli2),XM_027461192.1(Gli2),XM_027461193.1(Gli2),XM_027463070.1(ZZZ3),XM_027464257.1(SKIL),XM_027468704.1(MPHOSPH8),XM_027470682.1(Nacc2),XM_027471893.1(UHRF1),XM_027472388.1(ELL)
GO:0005575	Cellular Component	GO:0032991	macromolecular complex	38	NM_001310370.1(LCAT),XM_005026017.4(INSIG1),XM_013097143.3(NTRK3),XM_013100990.3(TNFAIP1),XM_021268226.2(Cpeb3),XM_021273244.2(RCOR1),XM_021277344.2(ARNT2),XM_027443085.1(FBXO2),XM_027444562.1(ARNT),XM_027445251.1(ormdl3),XM_027445319.1(GJC1),XM_027446426.1(Tcf4),XM_027447851.1(GEMIN8),XM_027449731.1(SCNN1A),XM_027450246.1(MYC),XM_027450429.1(INSIG1),XM_027451276.1(ATXN1),XM_027451277.1(ATXN1),XM…
GO:0005575	Cellular Component	GO:0043226	organelle	156	NM_001310370.1(LCAT),XM_005009311.4(Adra1b),XM_005013450.4(ENTPD1),XM_005013981.4(NT5C3A),XM_005019265.4(SOD3),XM_005019678.4(St14),XM_005019679.4(St14),XM_005023622.4(CP),XM_005024797.3(PRSS35),XM_005025118.4(SLC20A2),XM_005025983.4(CCDC51),XM_005026017.4(INSIG1),XM_005027512.4(EHMT1),XM_005027513.4(EHMT1),XM_005027768.3(PRSS23),XM_005027771.4(PRSS23),XM_005029782.4(DGKD),XM_005029783.4(DGKD),XM…
GO:0005575	Cellular Component	GO:0044420	extracellular matrix component	4	XM_005022359.4(TNC),XM_027443166.1(Vwa1),XM_027466792.1(FBN1),XM_027471168.1(Col5a1)
GO:0005575	Cellular Component	GO:0044421	extracellular region part	19	NM_001310370.1(LCAT),XM_005019265.4(SOD3),XM_005020961.4(SFRP2),XM_005022359.4(TNC),XM_005023622.4(CP),XM_005025066.4(KITLG),XM_013099268.3(SOD3),XM_021277786.2(Cib2),XM_027443166.1(Vwa1),XM_027446166.1(VCAN),XM_027451290.1(IGFBP3),XM_027456456.1(CPE),XM_027457854.1(GREM1),XM_027458937.1(NAV2),XM_027466792.1(FBN1),XM_027467202.1(WNT5B),XM_027468290.1(STC2),XM_027471168.1(Col5a1),XM_027471772.1(CP…
GO:0005575	Cellular Component	GO:0044422	organelle part	49	XM_005009311.4(Adra1b),XM_005019265.4(SOD3),XM_005023622.4(CP),XM_005026017.4(INSIG1),XM_013092100.3(Csnk1d),XM_013095523.3(Acsl4),XM_013099268.3(SOD3),XM_013099875.3(Sgms2),XM_013107146.3(CENPI),XM_021276456.2(FHOD3),XM_021276662.2(ZNF217),XM_027443690.1(SCMH1),XM_027443692.1(SCMH1),XM_027445251.1(ormdl3),XM_027449731.1(SCNN1A),XM_027450083.1(SAMM50),XM_027450246.1(MYC),XM_027450429.1(INSIG1),XM…
GO:0005575	Cellular Component	GO:0044425	membrane part	58	XM_005009311.4(Adra1b),XM_005019678.4(St14),XM_005019679.4(St14),XM_005025066.4(KITLG),XM_005025596.4(CDH22),XM_005026017.4(INSIG1),XM_005031177.4(AGTR2),XM_013097143.3(NTRK3),XM_013099875.3(Sgms2),XM_013109679.2(NCAM1),XM_021274105.2(GFRA1),XM_021275829.2(ST6GALNAC3),XM_021276641.2(PLXNB1),XM_027444398.1(St14),XM_027444816.1(NFASC),XM_027445251.1(ormdl3),XM_027445319.1(GJC1),XM_027445536.1(GPR18…
GO:0005575	Cellular Component	GO:0044456	synapse part	2	XM_027453592.1(NRXN1),XM_027456456.1(CPE)
GO:0005575	Cellular Component	GO:0044464	cell part	156	XM_005009311.4(Adra1b),XM_005013981.4(NT5C3A),XM_005019169.4(Plcb2),XM_005019265.4(SOD3),XM_005021459.4(PPP4R4),XM_005023622.4(CP),XM_005024797.3(PRSS35),XM_005025983.4(CCDC51),XM_005027512.4(EHMT1),XM_005027513.4(EHMT1),XM_005027768.3(PRSS23),XM_005027771.4(PRSS23),XM_005029782.4(DGKD),XM_005029783.4(DGKD),XM_013092100.3(Csnk1d),XM_013095523.3(Acsl4),XM_013095709.3(HIVEP3),XM_013095710.3(HIVEP3)…
GO:0005575	Cellular Component	GO:0045202	synapse	4	XM_021277786.2(Cib2),XM_027453592.1(NRXN1),XM_027456456.1(CPE),XM_027459346.1(LRP4)
GO:0005575	Cellular Component	GO:0099512	supramolecular fiber	1	XM_027468359.1(Reep2)
GO:0008150	Biological Process	GO:0000003	reproduction	15	XM_005020961.4(SFRP2),XM_005022359.4(TNC),XM_005025066.4(KITLG),XM_013092639.3(PLAG1),XM_027443690.1(SCMH1),XM_027443692.1(SCMH1),XM_027446041.1(SPINZ),XM_027446818.1(TRIM36),XM_027450637.1(Spag6),XM_027454262.1(QKI),XM_027454265.1(QKI),XM_027464963.1(ATRX),XM_027467826.1(TMF1),XM_027468999.1(MARF1),XM_027469958.1(TBX3)
GO:0008150	Biological Process	GO:0002376	immune system process	19	XM_005025066.4(KITLG),XM_013100990.3(TNFAIP1),XM_021273244.2(RCOR1),XM_021273355.2(SOX6),XM_027450246.1(MYC),XM_027452249.1(Lyn),XM_027456487.1(MARCH1),XM_027457642.1(Traf3),XM_027458265.1(PTPRJ),XM_027458270.1(PTPRJ),XM_027459449.1(ZBTB1),XM_027460918.1(PRKCQ),XM_027464257.1(SKIL),XM_027464863.1(ATP11C),XM_027467276.1(MITF),XM_027467278.1(MITF),XM_027470773.1(DAB2IP),XM_027472515.1(SBNO2),XM_027…
GO:0008150	Biological Process	GO:0007610	behavior	13	XM_005009311.4(Adra1b),XM_005031177.4(AGTR2),XM_013097143.3(NTRK3),XM_013109524.3(TRMT1L),XM_021268226.2(Cpeb3),XM_027443166.1(Vwa1),XM_027445650.1(FBXL20),XM_027451276.1(ATXN1),XM_027451277.1(ATXN1),XM_027452249.1(Lyn),XM_027453592.1(NRXN1),XM_027454980.1(MYO6),XM_027458937.1(NAV2)
GO:0008150	Biological Process	GO:0008152	metabolic process	165	NM_001310370.1(LCAT),XM_005008887.4(Tab2),XM_005009311.4(Adra1b),XM_005012176.4(APOLD1),XM_005012209.4(CYP2D20),XM_005013450.4(ENTPD1),XM_005013981.4(NT5C3A),XM_005019169.4(Plcb2),XM_005019265.4(SOD3),XM_005019678.4(St14),XM_005019679.4(St14),XM_005020961.4(SFRP2),XM_005021459.4(PPP4R4),XM_005022359.4(TNC),XM_005023622.4(CP),XM_005024797.3(PRSS35),XM_005025066.4(KITLG),XM_005026017.4(INSIG1),XM_0…
GO:0008150	Biological Process	GO:0009987	cellular process	192	NM_001310370.1(LCAT),XM_005008887.4(Tab2),XM_005009311.4(Adra1b),XM_005013450.4(ENTPD1),XM_005013981.4(NT5C3A),XM_005019169.4(Plcb2),XM_005019265.4(SOD3),XM_005019678.4(St14),XM_005019679.4(St14),XM_005020961.4(SFRP2),XM_005021459.4(PPP4R4),XM_005022359.4(TNC),XM_005023622.4(CP),XM_005025066.4(KITLG),XM_005025118.4(SLC20A2),XM_005026017.4(INSIG1),XM_005027086.4(ENTPD3),XM_005027332.4(CAMKK1),XM_0…
GO:0008150	Biological Process	GO:0022414	reproductive process	15	XM_005020961.4(SFRP2),XM_005022359.4(TNC),XM_005025066.4(KITLG),XM_013092639.3(PLAG1),XM_027443690.1(SCMH1),XM_027443692.1(SCMH1),XM_027446041.1(SPINZ),XM_027446818.1(TRIM36),XM_027450637.1(Spag6),XM_027454262.1(QKI),XM_027454265.1(QKI),XM_027464963.1(ATRX),XM_027467826.1(TMF1),XM_027468999.1(MARF1),XM_027469958.1(TBX3)
GO:0008150	Biological Process	GO:0022610	biological adhesion	18	XM_005022359.4(TNC),XM_005025066.4(KITLG),XM_005025596.4(CDH22),XM_013109679.2(NCAM1),XM_021276641.2(PLXNB1),XM_027444816.1(NFASC),XM_027452249.1(Lyn),XM_027452401.1(PAG1),XM_027453592.1(NRXN1),XM_027457854.1(GREM1),XM_027458265.1(PTPRJ),XM_027458270.1(PTPRJ),XM_027459449.1(ZBTB1),XM_027460918.1(PRKCQ),XM_027461110.1(RAPH1),XM_027468310.1(PCDH12),XM_027471168.1(Col5a1),XM_027473111.1(Itch)
GO:0008150	Biological Process	GO:0023052	signaling	70	XM_005008887.4(Tab2),XM_005009311.4(Adra1b),XM_005013450.4(ENTPD1),XM_005019169.4(Plcb2),XM_005020961.4(SFRP2),XM_005025066.4(KITLG),XM_005026017.4(INSIG1),XM_005029782.4(DGKD),XM_005029783.4(DGKD),XM_005031177.4(AGTR2),XM_013092100.3(Csnk1d),XM_013097143.3(NTRK3),XM_013100990.3(TNFAIP1),XM_013108868.3(Ppp1r13b),XM_013109679.2(NCAM1),XM_021268226.2(Cpeb3),XM_021272515.2(GPR155),XM_021276641.2(PLX…
GO:0008150	Biological Process	GO:0032501	multicellular organismal process	87	NM_001310370.1(LCAT),XM_005009311.4(Adra1b),XM_005019169.4(Plcb2),XM_005020961.4(SFRP2),XM_005022359.4(TNC),XM_005025066.4(KITLG),XM_005026017.4(INSIG1),XM_005031177.4(AGTR2),XM_013095709.3(HIVEP3),XM_013095710.3(HIVEP3),XM_013097143.3(NTRK3),XM_013109524.3(TRMT1L),XM_021268226.2(Cpeb3),XM_021269094.2(MRVI1),XM_021272515.2(GPR155),XM_021273244.2(RCOR1),XM_021273355.2(SOX6),XM_021274105.2(GFRA1),X…
GO:0008150	Biological Process	GO:0032502	developmental process	90	XM_005009311.4(Adra1b),XM_005019678.4(St14),XM_005019679.4(St14),XM_005020961.4(SFRP2),XM_005022359.4(TNC),XM_005025066.4(KITLG),XM_005026017.4(INSIG1),XM_005027512.4(EHMT1),XM_005027513.4(EHMT1),XM_005031177.4(AGTR2),XM_013092639.3(PLAG1),XM_013095523.3(Acsl4),XM_013095709.3(HIVEP3),XM_013095710.3(HIVEP3),XM_013097143.3(NTRK3),XM_013100990.3(TNFAIP1),XM_013101748.3(mbnl3),XM_021268226.2(Cpeb3),X…
GO:0008150	Biological Process	GO:0040007	growth	14	XM_005009311.4(Adra1b),XM_005020961.4(SFRP2),XM_013092639.3(PLAG1),XM_013095523.3(Acsl4),XM_013097143.3(NTRK3),XM_027451290.1(IGFBP3),XM_027457205.1(APBB2),XM_027460684.1(SGMS1),XM_027461110.1(RAPH1),XM_027461189.1(Gli2),XM_027461192.1(Gli2),XM_027461193.1(Gli2),XM_027465385.1(Acsl4),XM_027468290.1(STC2)
GO:0008150	Biological Process	GO:0040011	locomotion	26	XM_005020961.4(SFRP2),XM_005025066.4(KITLG),XM_013097143.3(NTRK3),XM_013100990.3(TNFAIP1),XM_027446166.1(VCAN),XM_027450637.1(Spag6),XM_027451290.1(IGFBP3),XM_027452249.1(Lyn),XM_027457205.1(APBB2),XM_027457854.1(GREM1),XM_027458265.1(PTPRJ),XM_027458270.1(PTPRJ),XM_027459324.1(FLRT2),XM_027461189.1(Gli2),XM_027461192.1(Gli2),XM_027461193.1(Gli2),XM_027465452.1(AMOT),XM_027466125.1(SORD),XM_02746…
GO:0008150	Biological Process	GO:0044699	single-organism process	176	NM_001310370.1(LCAT),XM_005008887.4(Tab2),XM_005009311.4(Adra1b),XM_005012176.4(APOLD1),XM_005012209.4(CYP2D20),XM_005013450.4(ENTPD1),XM_005013981.4(NT5C3A),XM_005019169.4(Plcb2),XM_005019265.4(SOD3),XM_005019678.4(St14),XM_005019679.4(St14),XM_005020961.4(SFRP2),XM_005022359.4(TNC),XM_005023622.4(CP),XM_005025066.4(KITLG),XM_005025118.4(SLC20A2),XM_005026017.4(INSIG1),XM_005027086.4(ENTPD3),XM_…
GO:0008150	Biological Process	GO:0048511	rhythmic process	2	XM_013092100.3(Csnk1d),XM_013097143.3(NTRK3)
GO:0008150	Biological Process	GO:0048518	positive regulation of biological process	45	XM_005008887.4(Tab2),XM_005009311.4(Adra1b),XM_005020961.4(SFRP2),XM_005025066.4(KITLG),XM_005031177.4(AGTR2),XM_013092100.3(Csnk1d),XM_013092639.3(PLAG1),XM_013097143.3(NTRK3),XM_021268226.2(Cpeb3),XM_021273244.2(RCOR1),XM_021273355.2(SOX6),XM_021276641.2(PLXNB1),XM_027444562.1(ARNT),XM_027446041.1(SPINZ),XM_027446426.1(Tcf4),XM_027450246.1(MYC),XM_027451290.1(IGFBP3),XM_027452249.1(Lyn),XM_0274…
GO:0008150	Biological Process	GO:0048519	negative regulation of biological process	39	XM_005020961.4(SFRP2),XM_005021459.4(PPP4R4),XM_005025066.4(KITLG),XM_005026017.4(INSIG1),XM_005031177.4(AGTR2),XM_013095523.3(Acsl4),XM_021268226.2(Cpeb3),XM_021273355.2(SOX6),XM_021276641.2(PLXNB1),XM_027450246.1(MYC),XM_027450429.1(INSIG1),XM_027450819.1(Pdk4),XM_027451276.1(ATXN1),XM_027451277.1(ATXN1),XM_027451290.1(IGFBP3),XM_027452249.1(Lyn),XM_027452401.1(PAG1),XM_027453592.1(NRXN1),XM_02…
GO:0008150	Biological Process	GO:0050789	regulation of biological process	146	NM_001310370.1(LCAT),XM_005008887.4(Tab2),XM_005009311.4(Adra1b),XM_005013450.4(ENTPD1),XM_005019169.4(Plcb2),XM_005020961.4(SFRP2),XM_005021459.4(PPP4R4),XM_005022359.4(TNC),XM_005025066.4(KITLG),XM_005026017.4(INSIG1),XM_005027512.4(EHMT1),XM_005027513.4(EHMT1),XM_005027522.4(tor4a-a),XM_005029782.4(DGKD),XM_005029783.4(DGKD),XM_005031177.4(AGTR2),XM_013092100.3(Csnk1d),XM_013092639.3(PLAG1),XM…
GO:0008150	Biological Process	GO:0050896	response to stimulus	88	XM_005008887.4(Tab2),XM_005009311.4(Adra1b),XM_005013450.4(ENTPD1),XM_005019169.4(Plcb2),XM_005020961.4(SFRP2),XM_005022359.4(TNC),XM_005025066.4(KITLG),XM_005026017.4(INSIG1),XM_005029782.4(DGKD),XM_005029783.4(DGKD),XM_005031177.4(AGTR2),XM_013092100.3(Csnk1d),XM_013097143.3(NTRK3),XM_013100990.3(TNFAIP1),XM_013108868.3(Ppp1r13b),XM_013109679.2(NCAM1),XM_021268226.2(Cpeb3),XM_021272515.2(GPR155…
GO:0008150	Biological Process	GO:0051179	localization	64	NM_001310370.1(LCAT),XM_005012176.4(APOLD1),XM_005020961.4(SFRP2),XM_005023622.4(CP),XM_005025066.4(KITLG),XM_005025118.4(SLC20A2),XM_013095523.3(Acsl4),XM_013097143.3(NTRK3),XM_013097447.3(USP6NL),XM_013097456.3(USP6NL),XM_013100990.3(TNFAIP1),XM_027444816.1(NFASC),XM_027445319.1(GJC1),XM_027446166.1(VCAN),XM_027449119.1(KCNJ6),XM_027449120.1(KCNJ6),XM_027449731.1(SCNN1A),XM_027450083.1(SAMM50),…
GO:0008150	Biological Process	GO:0051704	multi-organism process	18	XM_013097447.3(USP6NL),XM_013097456.3(USP6NL),XM_027443690.1(SCMH1),XM_027443692.1(SCMH1),XM_027446818.1(TRIM36),XM_027450637.1(Spag6),XM_027453592.1(NRXN1),XM_027454262.1(QKI),XM_027454265.1(QKI),XM_027460657.1(PARG),XM_027461189.1(Gli2),XM_027461192.1(Gli2),XM_027461193.1(Gli2),XM_027464963.1(ATRX),XM_027467826.1(TMF1),XM_027467964.1(Rab43),XM_027468999.1(MARF1),XM_027470773.1(DAB2IP)
GO:0008150	Biological Process	GO:0065007	biological regulation	153	NM_001310370.1(LCAT),XM_005008887.4(Tab2),XM_005009311.4(Adra1b),XM_005013450.4(ENTPD1),XM_005019169.4(Plcb2),XM_005020961.4(SFRP2),XM_005021459.4(PPP4R4),XM_005022359.4(TNC),XM_005023622.4(CP),XM_005025066.4(KITLG),XM_005026017.4(INSIG1),XM_005027512.4(EHMT1),XM_005027513.4(EHMT1),XM_005027522.4(tor4a-a),XM_005029782.4(DGKD),XM_005029783.4(DGKD),XM_005031177.4(AGTR2),XM_013092100.3(Csnk1d),XM_01…
GO:0008150	Biological Process	GO:0071840	cellular component organization or biogenesis	73	NM_001310370.1(LCAT),XM_005020961.4(SFRP2),XM_005022359.4(TNC),XM_005026017.4(INSIG1),XM_005027512.4(EHMT1),XM_005027513.4(EHMT1),XM_005029782.4(DGKD),XM_005029783.4(DGKD),XM_013092100.3(Csnk1d),XM_013095523.3(Acsl4),XM_013097143.3(NTRK3),XM_013097447.3(USP6NL),XM_013097456.3(USP6NL),XM_013100990.3(TNFAIP1),XM_013107146.3(CENPI),XM_013109679.2(NCAM1),XM_021268226.2(Cpeb3),XM_021270872.2(celf2),XM…
