# Supplementary material for: Whole Transcriptome Sequencing Reveals miRNAs and ceRNA Networks in Duck Abdominal Fat Deposition
Source: Animals (Basel). 2025 Feb 11;15(4):506. doi: 10.3390/ani15040506 (PMC11852153; doi:10.3390/ani15040506)
Supplement: Supplementary file 1 [file animals-15-00506-s001.zip › Supplementary Table S2.xlsx]

## Sheet: Sheet1
KEGG_A_class	KEGG_B_class	Pathway	mi-LF_vs_mi-HF (6065)	All (14293)	Pvalue	Qvalue	Pathway ID	Genes	K_IDs
Organismal Systems	Endocrine system	PPAR signaling pathway	111	201	0.000159985	1.801586e-03	ko03320	NM_001310351.1(CYP7A1);XM_027456285.1(ACSL1);XM_021270002.2(ACOX3);XM_027457469.1(Nr1h3);XM_027457470.1(Nr1h3);XM_005028714.4(Nr1h3);XM_005028710.4(Nr1h3);NM_001310423.1(Nr1h3);XM_027460089.1(Scd1);XM_027460842.1(Sorbs1);XM_027460843.1(Sorbs1);XM_027460841.1(Sorbs1);XM_027460856.1(Sorbs1);XM_027460853.1(Sorbs1);XM_027460839.1(Sorbs1);XM_027460840.1(Sorbs1);XM_027460857.1(Sorbs1);XM_027460845.1(So…	K00489+K01897+K00232+K08536+K08536+K08536+K08536+K08536+K00507+K06086+K06086+K06086+K06086+K06086+K06086+K06086+K06086+K06086+K06086+K06086+K06086+K06086+K06086+K06086+K06086+K06086+K06086+K06086+K06086+K06086+K06086+K06086+K06086+K06086+K06086+K06086+K06086+K06086+K06086+K06086+K06086+K06086+K06086+K06086+K06086+K06086+K06086+K06086+K06086+K06086+K06086+K06086+K06086+K06086+K06086+K06086+K06086+…
Organismal Systems	Endocrine system	GnRH signaling pathway	177	340	0.000187059	1.934894e-03	ko04912	XM_027455554.1(Plcb1);XM_027455555.1(Plcb1);XM_027455556.1(Plcb1);XM_027455565.1(Plcb1);XM_027455558.1(PLCB1);XM_013108952.3(PLCB4);XM_013108930.3(PLCB4);XM_027453477.1(SOS1);XM_027455495.1(PTK2B);XM_027455494.1(PTK2B);XM_027455493.1(PTK2B);XM_027455492.1(PTK2B);XM_027456562.1(Camk2d);XM_027456561.1(Camk2d);XM_027456559.1(Camk2d);XM_027456563.1(Camk2d);XM_027456558.1(Camk2d);XM_027456567.1(CAMK2D…	K05858+K05858+K05858+K05858+K05858+K05858+K05858+K03099+K05871+K05871+K05871+K05871+K04515+K04515+K04515+K04515+K04515+K04515+K04515+K04515+K04515+K04515+K04515+K04515+K04515+K04515+K04515+K04515+K04515+K04515+K04515+K04515+K04515+K04515+K04515+K04515+K04515+K04515+K04515+K04515+K04515+K04440+K02183+K05858+K05858+K05858+K16342+K16342+K16342+K16342+K16342+K16342+K16342+K16342+K16342+K16342+K16342+…
Environmental Information Processing	Signal transduction	MAPK signaling pathway	378	794	0.00140702	1.083080e-02	ko04010	XM_027450239.1(STK3);XM_027450246.1(MYC);XM_027453387.1(Ppp3r1);XM_027453388.1(Ppp3r1);XM_027453477.1(SOS1);XM_027453844.1(AKT3);XM_027453846.1(AKT3);XM_021271259.2(AKT3);XM_027453982.1(VEGFA);XM_027453984.1(VEGFA);XM_027453983.1(VEGFA);XM_027453986.1(VEGFA);XM_027453988.1(VEGFA);XM_027453987.1(VEGFA);XM_027453989.1(VEGFA);XM_005015278.4(PPM1B);XM_021269356.2(PPM1B);XM_027454099.1(PPM1B);XM_02126…	K04412+K04377+K06268+K06268+K03099+K04456+K04456+K04456+K05448+K05448+K05448+K05448+K05448+K05448+K05448+K04461+K04461+K04461+K04461+K04404+K04404+K04404+K04426+K04427+K04427+K04427+K04427+K04427+K04427+K04427+K04427+K04427+K04427+K04427+K04427+K04427+K04427+K04427+K04427+K04358+K05449+K08018+K04386+K04386+K04386+K04386+K04407+K04407+K04407+K04407+K04407+K04407+K04407+K04407+K04440+K04407+K04407+…
Human Diseases	Endocrine and metabolic diseases	Insulin resistance	118	229	0.00321501	2.171769e-02	ko04931	XM_005014856.4(Foxo1);XM_027473092.1(TBC1D4);XM_027473085.1(TBC1D4);XM_027473104.1(TBC1D4);XM_027473097.1(TBC1D4);XM_027473123.1(TBC1D4);XM_027473116.1(TBC1D4);XM_027453844.1(AKT3);XM_027453846.1(AKT3);XM_021271259.2(AKT3);XM_027473108.1(TBC1D4);XM_027473126.1(TBC1D4);XM_027473130.1(TBC1D4);XM_027473137.1(TBC1D4);XM_005009801.4(PRKCE);XM_027444337.1(Irs2);XM_027444346.1(Irs2);XM_027456414.1(PPP1R…	K07201+K17902+K17902+K17902+K17902+K17902+K17902+K04456+K04456+K04456+K17902+K17902+K17902+K17902+K18050+K07187+K07187+K07189+K07189+K04440+K04456+K04456+K04734+K08536+K08536+K08536+K08536+K08536+K07189+K01110+K05870+K05870+K05870+K05870+K05870+K04373+K04373+K04373+K02649+K02649+K02649+K02649+K07593+K00922+K00922+K00922+K17962+K07187+K04373+K04373+K04373+K04373+K07189+K07189+K04440+K04440+K04440+…
Environmental Information Processing	Signal transduction	Apelin signaling pathway	164	329	0.00363937	2.409264e-02	ko04371	XM_027450198.1(MYLK4);XM_027455554.1(Plcb1);XM_027455555.1(Plcb1);XM_027455556.1(Plcb1);XM_027455565.1(Plcb1);XM_027455558.1(PLCB1);XM_013108952.3(PLCB4);XM_013108930.3(PLCB4);XM_027453509.1(SLC8A1);XM_027453505.1(SLC8A1);XM_027453503.1(SLC8A1);XM_027453504.1(SLC8A1);XM_027453502.1(SLC8A1);XM_027453508.1(SLC8A1);XM_027453506.1(SLC8A1);XM_027453510.1(SLC8A1);XM_027453780.1(RYR2);XM_027453781.1(RYR…	K00907+K05858+K05858+K05858+K05858+K05858+K05858+K05858+K05849+K05849+K05849+K05849+K05849+K05849+K05849+K05849+K04962+K04962+K04962+K04962+K04962+K04962+K04456+K04456+K04456+K18050+K06827+K11265+K04456+K04456+K02183+K05858+K05858+K05858+K05849+K04963+K04963+K04963+K04963+K04963+K04963+K04963+K04963+K04963+K11830+K08045+K04347+K04347+K04538+K02183+K04368+K09260+K09260+K09260+K09260+K09260+K09260+…
Metabolism	Glycan biosynthesis and metabolism	Glycosphingolipid biosynthesis - ganglio series	24	37	0.00489234	3.055404e-02	ko00604	XM_013096334.3(ST3GAL5);XM_027455728.1(ST3GAL5);XM_027455727.1(ST3GAL5);XM_027455732.1(ST3GAL5);XM_027455730.1(ST3GAL5);XM_027455731.1(ST3GAL5);XM_027455729.1(ST3GAL5);XM_021275829.2(ST6GALNAC3);XM_005010319.4(ST6GALNAC3);XM_013104323.3(ST6GALNAC3);XM_027463077.1(ST6GALNAC5);XM_027463076.1(ST6GALNAC5);XM_027464504.1(Slc33a1);XM_027465615.1(St3gal2);XM_027470829.1(ST6GALNAC6);XM_027470828.1(ST6GAL…	K03370+K03370+K03370+K03370+K03370+K03370+K03370+K03373+K03373+K03373+K03375+K03375+K03372+K03368+K03376+K03374+K03368+K03371+K03371+K03371+K03371+K03371+K03371+K12309
Organismal Systems	Endocrine system	Parathyroid hormone synthesis, secretion and action	105	204	0.00545495	3.282889e-02	ko04928	XM_005016954.4(GCM2);XM_013096982.3(GCM2);XM_013096984.3(GCM2);XM_027451677.1(BCL2);XM_027451679.1(BCL2);XM_027451680.1(BCL2);XM_027472268.1(TNFSF11);XM_027455554.1(Plcb1);XM_027455555.1(Plcb1);XM_027455556.1(Plcb1);XM_027455565.1(Plcb1);XM_027455558.1(PLCB1);XM_013108952.3(PLCB4);XM_013108930.3(PLCB4);XM_027455105.1(GCM1);XM_005009191.4(GCM1);XM_005012902.4(Rhob);XM_013099262.3(SLC34A2);XM_00501…	K21598+K21598+K21598+K02161+K02161+K02161+K05473+K05858+K05858+K05858+K05858+K05858+K05858+K05858+K21598+K21598+K04513+K14683+K14683+K14683+K05858+K05858+K05858+K05870+K05870+K05870+K05870+K05870+K08045+K13293+K13293+K13293+K13293+K13293+K13293+K13293+K13293+K13293+K04368+K09260+K09260+K09260+K09260+K09260+K09260+K09260+K09260+K16529+K16529+K16529+K07995+K08047+K08047+K08047+K08047+K08047+K08047+…
Organismal Systems	Endocrine system	Insulin secretion	179	366	0.00666832	3.805539e-02	ko04911	XM_027455554.1(Plcb1);XM_027455555.1(Plcb1);XM_027455556.1(Plcb1);XM_027455565.1(Plcb1);XM_027455558.1(PLCB1);XM_013108952.3(PLCB4);XM_013108930.3(PLCB4);XM_027453780.1(RYR2);XM_027453781.1(RYR2);XM_027453782.1(RYR2);XM_027453784.1(RYR2);XM_027453786.1(RYR2);XM_027453783.1(RYR2);XM_027453792.1(CHRM3);XM_027453790.1(CHRM3);XM_027453791.1(CHRM3);XM_013103483.3(CHRM3);XM_005023599.4(CHRM3);XM_013103…	K05858+K05858+K05858+K05858+K05858+K05858+K05858+K04962+K04962+K04962+K04962+K04962+K04962+K04131+K04131+K04131+K04131+K04131+K04581+K04581+K04581+K04515+K04515+K04515+K04515+K04515+K04515+K04515+K04515+K04515+K04515+K04515+K04515+K04515+K04515+K04515+K04515+K04515+K04515+K04515+K04515+K04515+K04515+K04515+K04515+K04515+K04515+K04515+K04515+K04515+K04194+K05858+K05858+K05858+K04936+K04936+K04936+…
Environmental Information Processing	Signal transduction	mTOR signaling pathway	150	304	0.0083207	4.590256e-02	ko04150	XM_027451666.1(RNF152);XM_027451935.1(SEH1L);XM_027451995.1(LPIN2);XM_021268949.2(LPIN2);XM_005009380.4(LPIN2);XM_027452220.1(ATP6V1H);XM_027452221.1(ATP6V1H);XM_027453477.1(SOS1);XM_027453844.1(AKT3);XM_027453846.1(AKT3);XM_021271259.2(AKT3);XM_005010582.4(Lpin1);XM_013106877.3(Lpin1);XM_027455244.1(LPIN1);XM_013106873.3(Lpin1);XM_013106887.3(Lpin1);XM_027455247.1(Lpin1);XM_027455246.1(Lpin1);XM…	K15705+K14299+K15728+K15728+K15728+K02144+K02144+K03099+K04456+K04456+K04456+K15728+K15728+K15728+K15728+K15728+K15728+K15728+K15728+K04513+K02329+K02329+K20401+K20401+K20401+K20401+K20401+K01384+K04456+K04456+K01384+K01110+K02375+K01357+K04373+K04373+K04373+K02649+K02649+K02649+K02649+K00922+K00922+K00922+K03259+K03259+K04373+K04373+K04373+K04373+K04368+K05087+K20409+K20409+K20409+K20409+K20409+…
Organismal Systems	Endocrine system	Cortisol synthesis and secretion	94	183	0.00881492	4.783177e-02	ko04927	XM_027455554.1(Plcb1);XM_027455555.1(Plcb1);XM_027455556.1(Plcb1);XM_027455565.1(Plcb1);XM_027455558.1(PLCB1);XM_013108952.3(PLCB4);XM_013108930.3(PLCB4);XM_021269006.2(KCNK2);XM_021269007.2(KCNK2);XM_021269005.2(KCNK2);XM_027453724.1(KCNK2);XM_027453725.1(KCNK2);XM_005019169.4(Plcb2);XM_005019170.4(Plcb2);XM_005019168.4(Plcb2);XM_013101952.3(KCNA4);XM_021274157.2(KCNA4);XM_027461076.1(CREB1);XM_…	K05858+K05858+K05858+K05858+K05858+K05858+K05858+K04913+K04913+K04913+K04913+K04913+K05858+K05858+K05858+K04877+K04877+K05870+K05870+K05870+K05870+K05870+K08045+K09355+K14349+K08047+K08047+K08047+K08047+K08047+K08047+K08047+K08047+K04166+K04166+K04166+K04166+K04166+K13885+K13885+K13885+K13885+K08560+K04635+K04635+K04632+K04632+K04959+K04959+K04959+K04959+K04959+K04959+K04959+K04465+K04465+K04634+…
Environmental Information Processing	Signal transduction	AMPK signaling pathway	141	286	0.0106262	5.495759e-02	ko04152	XM_005014856.4(Foxo1);XM_027452173.1(RAB10);XM_005012698.4(RAB2A);XM_027453526.1(PPP2R5D);XM_027453844.1(AKT3);XM_027453846.1(AKT3);XM_021271259.2(AKT3);XM_027454742.1(FOXO3);XM_027454744.1(FOXO3);XM_027454855.1(MAP3K7);XM_027454863.1(MAP3K7);XM_027454857.1(MAP3K7);XM_027454853.1(MAP3K7);XM_027454862.1(MAP3K7);XM_027454856.1(MAP3K7);XM_027454858.1(MAP3K7);XM_027454861.1(MAP3K7);XM_027454864.1(MAP…	K07201+K07903+K07877+K11584+K04456+K04456+K04456+K09408+K09408+K04427+K04427+K04427+K04427+K04427+K04427+K04427+K04427+K04427+K04427+K04427+K04427+K04427+K04427+K04427+K04427+K07187+K07187+K07903+K06627+K18341+K18341+K18341+K18341+K18341+K18341+K18341+K18341+K18341+K18341+K18341+K04354+K04354+K04354+K04354+K04354+K04354+K04354+K11583+K11583+K04456+K11583+K04456+K11583+K11583+K11583+K11584+K11584+…
Environmental Information Processing	Signal transduction	cAMP signaling pathway	286	610	0.0130283	6.380476e-02	ko04024	XM_027451834.1(Gabbr2);XM_027451831.1(GABBR2);XM_027451832.1(GABBR2);XM_027453780.1(RYR2);XM_027453781.1(RYR2);XM_027453782.1(RYR2);XM_027453784.1(RYR2);XM_027453786.1(RYR2);XM_027453783.1(RYR2);XM_027453844.1(AKT3);XM_027453846.1(AKT3);XM_021271259.2(AKT3);XM_013103405.3(Glp1r);XM_027454021.1(Glp1r);XM_027454022.1(Glp1r);XM_027454237.1(AFDN);XM_027443227.1(ABCC4);XM_027443217.1(ABCC4);XM_0274432…	K04615+K04615+K04615+K04962+K04962+K04962+K04962+K04962+K04962+K04456+K04456+K04456+K04581+K04581+K04581+K05702+K05673+K05673+K05673+K05673+K05852+K04153+K04513+K11265+K04515+K04515+K04515+K04515+K04515+K04515+K04515+K04515+K04515+K04515+K04515+K04515+K04515+K04515+K04515+K04515+K04515+K04515+K04515+K04515+K04515+K04515+K04515+K04515+K04515+K04515+K04515+K04515+K04515+K05198+K05198+K05198+K05198+…
Metabolism	Metabolism of cofactors and vitamins	Nicotinate and nicotinamide metabolism	32	55	0.0133007	6.380476e-02	ko00760	XM_027454510.1(ENPP1);XM_027455271.1(Nt5c1b);XM_027456253.1(BST1);XM_027457886.1(NT5C1A);XM_027457887.1(NT5C1A);XM_027457885.1(NT5C1A);XM_027460497.1(NT5C2);XM_027460498.1(NT5C2);XM_027460500.1(NT5C2);XM_027460499.1(NT5C2);XM_027460501.1(NT5C2);XM_027462854.1(NMNAT2);XM_027466376.1(Pnp);XM_005011227.4(NT5M);XM_013091715.3(Nadk);XM_005011059.4(Nadk);XM_027443285.1(Nadk);XM_013091716.3(Nadk);XM_021…	K01513+K01081+K18152+K01081+K01081+K01081+K01081+K01081+K01081+K01081+K01081+K06210+K03783+K01081+K00858+K00858+K00858+K00858+K00858+K00858+K00323+K10524+K10524+K10524+K01081+K01081+K01081+K01081+K01081+K01081+K01081+K01081
Environmental Information Processing	Signal transduction	Phosphatidylinositol signaling system	153	317	0.0197118	8.010091e-02	ko04070	XM_027452067.1(IMPA2);XM_027452263.1(IMPAD1);XM_027452405.1(IMPA1);XM_027452406.1(IMPA1);XM_027472310.1(DGKH);XM_027455554.1(Plcb1);XM_027455555.1(Plcb1);XM_027455556.1(Plcb1);XM_027455565.1(Plcb1);XM_027455558.1(PLCB1);XM_013108952.3(PLCB4);XM_013108930.3(PLCB4);XM_027453678.1(ITPKB);XM_027456252.1(Cds1);XM_013096177.3(Cds1);XM_027456165.1(MTMR7);XM_027456166.1(MTMR7);XM_021274029.2(MTMR7);XM_01…	K01092+K15759+K01092+K01092+K00901+K05858+K05858+K05858+K05858+K05858+K05858+K05858+K00911+K00981+K00981+K18083+K18083+K18083+K18083+K01109+K01109+K01109+K01109+K01109+K01109+K01109+K01109+K01109+K01109+K01109+K01109+K01109+K01109+K00913+K00913+K00913+K00913+K00913+K02183+K05858+K05858+K05858+K00901+K00901+K00901+K00901+K00901+K00901+K00911+K21798+K01110+K00915+K00915+K00921+K00921+K00921+K00921+…
Environmental Information Processing	Signal transduction	FoxO signaling pathway	113	229	0.0198086	8.010091e-02	ko04068	XM_005014856.4(Foxo1);XM_027452310.1(SGK3);XM_027453192.1(BCL2L11);XM_027453477.1(SOS1);XM_027453844.1(AKT3);XM_027453846.1(AKT3);XM_021271259.2(AKT3);XM_027454313.1(Grm1);XM_027454742.1(FOXO3);XM_027454744.1(FOXO3);XM_021267372.2(FBXO25);XM_005012340.4(FBXO25);XM_021267371.2(FBXO25);XM_021267374.2(FBXO25);XM_027444337.1(Irs2);XM_027444346.1(Irs2);XM_027456738.1(SETD7);XM_027456954.1(MAPK10);XM_0…	K07201+K13304+K16341+K03099+K04456+K04456+K04456+K04603+K09408+K09408+K10305+K10305+K10305+K10305+K07187+K07187+K11431+K04440+K04456+K04456+K09385+K10628+K01110+K04388+K04402+K02649+K02649+K02649+K02649+K04721+K04721+K04721+K00922+K00922+K00922+K07187+K12358+K04368+K05087+K15010+K08341+K21770+K04440+K04440+K04440+K04440+K06276+K06276+K06276+K06276+K06276+K06276+K06631+K04498+K11838+K04371+K04371+…
Organismal Systems	Excretory system	Aldosterone-regulated sodium reabsorption	42	81	0.0546831	1.846949e-01	ko04960	XM_027456675.1(NR3C2);XM_027456674.1(NR3C2);XM_005014690.4(NR3C2);XM_021268981.2(NR3C2);XM_027462785.1(Pik3r1);XM_027462786.1(PIK3R1);XM_027462787.1(PIK3R3);XM_005012529.4(PIK3R3);XM_027464233.1(PIK3CA);XM_027464234.1(PIK3CA);XM_005024691.4(PIK3CA);XM_005022117.4(ATP1B4);XM_005022119.4(ATP1B4);XM_005022118.4(ATP1B4);XM_027469111.1(Pdpk1);XM_027469113.1(Pdpk1);XM_027469112.1(Pdpk1);XM_027469110.1(…	K08555+K08555+K08555+K08555+K02649+K02649+K02649+K02649+K00922+K00922+K00922+K01540+K01540+K01540+K06276+K06276+K06276+K06276+K06276+K06276+K04827+K04827+K19662+K13358+K01539+K04371+K04371+K04824+K04824+K02677+K02677+K04527+K02649+K00922+K00922+K00922+K00922+K07827+K07827+K07827+K07827+K05459
